# Supplementary material for: A Dual-Signaling Electrochemical Aptasensor Based on an In-Plane Gold Nanoparticles–Black Phosphorus Heterostructure for the Sensitive Detection of Patulin
Source: Foods. 2023 Feb 16;12(4):846. doi: 10.3390/foods12040846 (PMC9957366; doi:10.3390/foods12040846)
Supplement: Supplementary file 1 [file foods-12-00846-s001.zip]

Archive with 1 entries (1 files):
- foods-2191417-supplementary.pdf
